# Supplementary material for: Identification of a candidate prognostic gene signature by transcriptome analysis of matched pre- and post-treatment prostatic biopsies from patients with advanced prostate cancer
Source: BMC Cancer. 2014 Dec 18;14:977. doi: 10.1186/1471-2407-14-977 (PMC4301544; doi:10.1186/1471-2407-14-977)
Supplement: Supplementary file 1 — Additional file 1: Table S1: Sequencing statistics and sample quality control. (XLSX 9 KB) [file 12885_2014_5118_MOESM1_ESM.xlsx]

## Sheet: Sheet1
Patient	Pre/Post	No. Reads (M)	% uniquely mapped	% known protein coding	Junctions Found (K)	% spliced reads	% genes 90% covered
1	Pre	49.19	91.69	53.64	146.47	19.05	53.89
	Post	52.09	91.97	54.12	133.66	17.92	49.64
2	Pre	52.15	92.01	54.46	150.03	23.98	56.42
	Post	51.73	92.29	52.76	36.84	17.29	7.33
3	Pre	51.73	91.67	56.61	119.7	14.03	41.7
	Post	53.13	88.67	63.36	62.48	8.35	15.91
4	Pre	51.02	89.35	55.79	122.86	13.06	41.55
	Post	51.21	92.36	55.42	142.69	17.71	51.28
5	Pre	50.17	92.36	53.79	158.95	19.36	57.09
	Post	52.79	91.3	56.56	149.11	18.9	54.91
6	Pre	50.05	91.71	56.54	148.54	18.23	54.03
	Post	53.07	92.24	57.21	116.74	16.31	42.8
