# Supplementary material for: Identification of a candidate prognostic gene signature by transcriptome analysis of matched pre- and post-treatment prostatic biopsies from patients with advanced prostate cancer
Source: BMC Cancer. 2014 Dec 18;14:977. doi: 10.1186/1471-2407-14-977 (PMC4301544; doi:10.1186/1471-2407-14-977)
Supplement: Supplementary file 3 — Additional file 3: Table S3: Differentially expressed genes. Differentially-expressed genes associated with docetaxel plus ADT (FDR < 0.05). (XLSX 46 KB) [file 12885_2014_5118_MOESM3_ESM.xlsx]

## Sheet: refcoding_tax_pre_vs_post
Gene ID	Symbol	logFC	PValue	FDR
ENSG00000171401	KRT13	4.38511501044	1.67921611273e-15	2.99555362351e-11
ENSG00000158164	TMSB15A	-4.4493493165	3.83434435823e-14	3.42004345032e-10
ENSG00000171346	KRT15	3.0957334157	3.61748886836e-13	2.15107946409e-09
ENSG00000102837	OLFM4	4.10694158575	6.2683205753e-13	2.79551426857e-09
ENSG00000057149	SERPINB3	5.92364641724	1.22035644257e-12	4.35398771579e-09
ENSG00000141469	SLC14A1	2.78948944423	2.10705748699e-12	4.71026141811e-09
ENSG00000148773	MKI67	-3.30079836884	2.11234325606e-12	4.71026141811e-09
ENSG00000166743	ACSM1	-3.07877620255	1.77577773593e-12	4.71026141811e-09
ENSG00000133063	CHIT1	4.84951939524	1.57458688292e-11	2.55355087897e-08
ENSG00000133640	LRRIQ1	-3.32264315118	1.57458712196e-11	2.55355087897e-08
ENSG00000137634	FAM55D	6.18965724153	1.30961681793e-11	2.55355087897e-08
ENSG00000131746	TNS4	2.72291792694	2.76159510309e-11	4.10534125367e-08
ENSG00000130513	GDF15	-3.41362969378	3.52653468911e-11	4.83921940915e-08
ENSG00000162174	ASRGL1	-3.01735129011	4.46044088389e-11	5.49275673712e-08
ENSG00000164326	CARTPT	-9.86391613074	4.77526921881e-11	5.49275673712e-08
ENSG00000229314	ORM1	-9.96275758077	4.92651537608e-11	5.49275673712e-08
ENSG00000186832	KRT16	4.56873976819	6.38386301551e-11	6.69892543139e-08
ENSG00000102290	PCDH11X	6.48210868577	7.79228650597e-11	7.60769405943e-08
ENSG00000196090	PTPRT	-2.65714794828	8.10281894328e-11	7.60769405943e-08
ENSG00000186847	KRT14	2.88642616954	9.74016727998e-11	8.68774220538e-08
ENSG00000100473	COCH	3.5580460097	3.05224241072e-10	2.59280725547e-07
ENSG00000137857	DUOX1	2.38481998466	3.24890899357e-10	2.63442216074e-07
ENSG00000100985	MMP9	3.42029983068	4.95489533843e-10	3.68293241426e-07
ENSG00000137699	TRIM29	2.43875969266	4.78628196695e-10	3.68293241426e-07
ENSG00000122585	NPY	-6.58252920081	5.8959221251e-10	4.04528287653e-07
ENSG00000159251	ACTC1	3.11359146723	5.69976901441e-10	4.04528287653e-07
ENSG00000131747	TOP2A	-2.80681699699	6.53593866966e-10	4.31831888623e-07
ENSG00000242110	AMACR	-3.16763318664	7.45286868221e-10	4.74827587221e-07
ENSG00000117724	CENPF	-3.56084556682	9.21820769102e-10	5.6704692069e-07
ENSG00000186081	KRT5	2.8611551572	9.80997208176e-10	5.83333639888e-07
ENSG00000145113	MUC4	3.4885830954	1.37180006473e-09	7.89404559829e-07
ENSG00000066468	FGFR2	2.13371104569	1.60078580059e-09	8.92388059272e-07
ENSG00000140519	RHCG	7.40071825791	1.7893966936e-09	9.67304473247e-07
ENSG00000142973	CYP4B1	3.42574471232	2.24945135177e-09	1.180234196e-06
ENSG00000101057	MYBL2	-3.78467451497	2.45021619664e-09	1.24884019234e-06
ENSG00000118526	TCF21	2.12844594336	4.52669078825e-09	2.24310102699e-06
ENSG00000171848	RRM2	-3.92494810421	6.40597375347e-09	3.0885450213e-06
ENSG00000102287	GABRE	2.23716423459	8.12719002945e-09	3.81528797198e-06
ENSG00000175063	UBE2C	-3.33450387337	9.32330492293e-09	4.26457529539e-06
ENSG00000120903	CHRNA2	-4.97232432875	9.72860152805e-09	4.33871306647e-06
ENSG00000140279	DUOX2	3.34086283581	1.21297475992e-08	5.27762359565e-06
ENSG00000117399	CDC20	-3.11078561048	1.48551593051e-08	6.30955206771e-06
ENSG00000169213	RAB3B	-2.69796740153	1.52457235842e-08	6.32484797718e-06
ENSG00000134762	DSC3	2.79282445443	1.72844952184e-08	7.00768432275e-06
ENSG00000018236	CNTN1	2.12321095267	1.81477194136e-08	7.09533730064e-06
ENSG00000090889	KIF4A	-4.26924448049	1.82961778031e-08	7.09533730064e-06
ENSG00000196878	LAMB3	2.14276397959	2.09426016112e-08	7.94883127961e-06
ENSG00000197565	COL4A6	2.53051180353	2.52075706592e-08	9.36828860393e-06
ENSG00000073282	TP63	2.54566998741	2.77781973641e-08	1.01129645465e-05
ENSG00000167768	KRT1	4.98653926123	2.9350713791e-08	1.04717476663e-05
ENSG00000088325	TPX2	-3.09907685435	3.17047596899e-08	1.1068602877e-05
ENSG00000095596	CYP26A1	4.83783766763	3.28850245239e-08	1.1068602877e-05
ENSG00000166509	CLEC3A	5.8393626599	3.24554004495e-08	1.1068602877e-05
ENSG00000184012	TMPRSS2	-2.48341020771	3.35923337277e-08	1.1097289655e-05
ENSG00000116133	DHCR24	-2.48054268958	3.90492630036e-08	1.26654509586e-05
ENSG00000127954	STEAP4	-2.52375394342	5.13081662551e-08	1.6344399604e-05
ENSG00000159337	PLA2G4D	4.70193697918	5.74007026124e-08	1.7964405858e-05
ENSG00000183856	IQGAP3	-3.21808422479	7.79256036561e-08	2.39674973038e-05
ENSG00000228278	ORM2	-6.6979494783	1.13389754673e-07	3.42840649766e-05
ENSG00000065618	COL17A1	1.99583514067	1.15967238624e-07	3.44789928301e-05
ENSG00000131844	MCCC2	-2.11543608766	1.48818604186e-07	4.35209029522e-05
ENSG00000125378	BMP4	1.90152636475	1.63421763463e-07	4.7020658684e-05
ENSG00000006118	TMEM132A	-2.23587503534	1.68031731885e-07	4.75796518271e-05
ENSG00000165480	SKA3	-3.55347727074	1.79151574569e-07	4.99357021679e-05
ENSG00000099194	SCD	-2.29507780079	2.05349233047e-07	5.63573072049e-05
ENSG00000134201	GSTM5	1.85990858995	2.21812704318e-07	5.99532853383e-05
ENSG00000213366	GSTM2	1.79716611281	2.36964079919e-07	6.30925704728e-05
ENSG00000185070	FLRT2	2.05570744917	3.24130723498e-07	8.50318820072e-05
ENSG00000128165	ADM2	-2.51815265394	3.53474647507e-07	9.13860034331e-05
ENSG00000091831	ESR1	1.78271030851	3.84198429389e-07	9.4503521003e-05
ENSG00000111249	CUX2	-2.25058532898	3.84982287276e-07	9.4503521003e-05
ENSG00000171388	APLN	-2.5700500599	3.74315041487e-07	9.4503521003e-05
ENSG00000187210	GCNT1	-2.15167547389	3.86723304738e-07	9.4503521003e-05
ENSG00000161249	DMKN	1.97762303526	5.03110881111e-07	0.000121283716326
ENSG00000189334	S100A14	3.37666279451	5.50064134574e-07	0.000130834587956
ENSG00000254531	AP001816.1	-1.95493243376	5.60849970523e-07	0.000131644771371
ENSG00000184905	TCEAL2	2.1382125122	5.75215083146e-07	0.000133263141146
ENSG00000095203	EPB41L4B	-1.62057967445	6.92305570581e-07	0.000158333834277
ENSG00000198734	F5	-2.62313787595	7.26852063111e-07	0.000164130556378
ENSG00000100167	SEPT3	-2.44103370563	8.19534891434e-07	0.000180489912695
ENSG00000168269	FOXI1	5.36800787077	8.1531160662e-07	0.000180489912695
ENSG00000182795	C1orf116	-2.05830130927	8.39323137802e-07	0.000182593725064
ENSG00000182333	LIPF	-8.6551558731	8.8480804883e-07	0.000190169768471
ENSG00000154330	PGM5	1.88650497046	9.44349691562e-07	0.000200550644616
ENSG00000039139	DNAH5	-3.44897445501	1.00059497948e-06	0.00020486542131
ENSG00000066279	ASPM	-3.38302008135	9.94559013108e-07	0.00020486542131
ENSG00000143797	MBOAT2	-2.03103947965	1.02208770091e-06	0.00020486542131
ENSG00000155850	SLC26A2	-1.84710846171	1.01365513711e-06	0.00020486542131
ENSG00000170477	KRT4	3.6335754	1.01447652834e-06	0.00020486542131
ENSG00000157456	CCNB2	-2.41073146983	1.23770273548e-06	0.000245326434424
ENSG00000111110	PPM1H	-1.79966998137	1.25277158875e-06	0.000245584531557
ENSG00000075218	GTSE1	-3.28493800379	1.28442919309e-06	0.000249053612777
ENSG00000063180	CA11	1.94049813106	1.3695451968e-06	0.000257171755429
ENSG00000090006	LTBP4	2.17148865758	1.35720680776e-06	0.000257171755429
ENSG00000205420	KRT6A	4.49934495124	1.3484411737e-06	0.000257171755429
ENSG00000100162	CENPM	-3.93819982426	1.40466767396e-06	0.000261019444123
ENSG00000127241	MASP1	1.77153685268	1.45627312806e-06	0.000267819137437
ENSG00000153132	CLGN	-2.21293260776	1.50239283904e-06	0.000273481488323
ENSG00000128714	HOXD13	2.82853598924	1.61503526795e-06	0.000288106141449
ENSG00000137804	NUSAP1	-2.29563193363	1.5990166604e-06	0.000288106141449
ENSG00000125257	ABCC4	-2.02351832138	1.66115280019e-06	0.000293399057451
ENSG00000196834	POTEI	-3.0900821189	1.91663922073e-06	0.00033520516724
ENSG00000100427	MLC1	4.34796834384	1.97842937526e-06	0.000342652442964
ENSG00000168874	ATOH8	1.85940292597	2.09434376556e-06	0.000359240369557
ENSG00000169515	CCDC8	1.82525192373	2.22568067867e-06	0.000378132548827
ENSG00000076554	TPD52	-1.75261009855	2.28374442874e-06	0.00038433695155
ENSG00000170509	HSD17B13	3.40746011671	2.38802302757e-06	0.000394443914712
ENSG00000227184	EPPK1	-1.88978449224	2.3722895777e-06	0.000394443914712
ENSG00000112984	KIF20A	-3.08903036892	2.45693637253e-06	0.00040210355917
ENSG00000109101	FOXN1	3.8293696192	2.51759545859e-06	0.000404607075548
ENSG00000135451	TROAP	-2.89256790551	2.50171259368e-06	0.000404607075548
ENSG00000170271	C5orf4	1.48594977115	2.57169847765e-06	0.000409611867346
ENSG00000168824	AC110814.1	4.30541266488	2.66480191111e-06	0.000420684967188
ENSG00000187094	CCK	-6.81112925345	2.79629656297e-06	0.00043757135427
ENSG00000169710	FASN	-1.8499076172	3.4604821157e-06	0.000536796004018
ENSG00000103534	TMC5	-1.56930433134	3.5842809759e-06	0.000545270355978
ENSG00000126787	DLGAP5	-3.96651083214	3.58626957447e-06	0.000545270355978
ENSG00000163536	SERPINI1	1.81745082682	3.60681103231e-06	0.000545270355978
ENSG00000164303	ENPP6	3.14366382294	3.65741475854e-06	0.000548274133425
ENSG00000034063	UHRF1	-2.66513411773	3.71873100135e-06	0.000552820352776
ENSG00000103241	FOXF1	1.70607000754	3.93494320382e-06	0.000580127700933
ENSG00000184564	SLITRK6	2.33892015464	4.01193866654e-06	0.00058663093338
ENSG00000196091	MYBPC1	-3.66100814866	4.09318665963e-06	0.000593645177408
ENSG00000147155	EBP	-1.80588032448	4.20346331125e-06	0.00060472243556
ENSG00000072571	HMMR	-3.51813173437	4.30501722326e-06	0.000613083203681
ENSG00000196104	SPOCK3	1.57477501983	4.3303146849e-06	0.000613083203681
ENSG00000162062	C16orf59	-3.05661341688	4.98111828974e-06	0.000699670623391
ENSG00000005187	ACSM3	-2.37364620955	5.19549784608e-06	0.000724081922471
ENSG00000114646	CSPG5	-2.67808413882	5.25123335534e-06	0.000726176370743
ENSG00000147394	ZNF185	1.55282441613	5.41742083962e-06	0.0007433951566
ENSG00000174562	KLK15	-3.52355406099	5.80465549239e-06	0.000790452284953
ENSG00000108244	KRT23	2.98294496874	5.92654610214e-06	0.000800936787243
ENSG00000168078	PBK	-3.97450668699	5.97441689067e-06	0.000801335510621
ENSG00000149451	ADAM33	1.46702851899	6.10259325747e-06	0.000812419112836
ENSG00000113739	STC2	-2.12402000733	6.73191330052e-06	0.00088873021619
ENSG00000178409	BEND3	-1.78890614552	6.77545318694e-06	0.00088873021619
ENSG00000105707	HPN	-2.12482749858	7.1131835016e-06	0.000919507829602
ENSG00000178445	GLDC	-3.19497782228	7.07996889422e-06	0.000919507829602
ENSG00000107485	GATA3	2.24004059951	7.82212423031e-06	0.00099309316048
ENSG00000173175	ADCY5	1.46104628968	7.90510840227e-06	0.00099309316048
ENSG00000173376	NDNF	1.87380516564	7.86631808744e-06	0.00099309316048
ENSG00000178999	AURKB	-3.21593540079	7.73892044136e-06	0.00099309316048
ENSG00000123485	HJURP	-3.48716087031	8.08301517773e-06	0.00100834201228
ENSG00000104549	SQLE	-1.53618696848	8.24874246028e-06	0.0010218702552
ENSG00000100003	SEC14L2	-2.74573194337	8.41963485369e-06	0.00103584735279
ENSG00000158715	SLC45A3	-2.43007371388	9.31910137835e-06	0.00113865376362
ENSG00000106018	VIPR2	1.87090678558	9.57973788748e-06	0.0011625370352
ENSG00000147234	FRMPD3	-2.86043081442	1.01614254681e-05	0.00122479506031
ENSG00000112742	TTK	-3.13952587622	1.04711897274e-05	0.00124210219376
ENSG00000167656	LY6D	3.758574514	1.03915715241e-05	0.00124210219376
ENSG00000250423	RP13-347D8.6	2.34060069191	1.05138982711e-05	0.00124210219376
ENSG00000088538	DOCK3	2.86633263607	1.09581264331e-05	0.00128606590421
ENSG00000164647	STEAP1	-1.60914770297	1.12056210926e-05	0.00130651682791
ENSG00000182902	SLC25A18	-2.29948280158	1.13763932907e-05	0.00131781480463
ENSG00000166823	MESP1	-3.6765644058	1.19859809591e-05	0.00137947041502
ENSG00000186193	C9orf140	-1.97898906703	1.29002014874e-05	0.00147517111752
ENSG00000156970	BUB1B	-3.05299539792	1.30890106928e-05	0.00148722841878
ENSG00000189057	FAM111B	-2.6461150471	1.32491649582e-05	0.00149589780816
ENSG00000101443	WFDC2	2.19756840875	1.40162391156e-05	0.00157255150682
ENSG00000093009	CDC45	-4.20428920821	1.42885075102e-05	0.00159307928421
ENSG00000066382	MPPED2	1.50951557524	1.45752170058e-05	0.00160680485875
ENSG00000111404	RERGL	2.0905369813	1.45917589056e-05	0.00160680485875
ENSG00000102924	CBLN1	-3.927773344	1.49913208729e-05	0.00164067590829
ENSG00000138180	CEP55	-3.45653495953	1.51694931336e-05	0.00165005236591
ENSG00000178363	CALML3	3.57534356741	1.53509763511e-05	0.00165967313411
ENSG00000237649	KIFC1	-2.78928617061	1.75348026877e-05	0.00188435750088
ENSG00000108924	HLF	1.65138748775	1.81301196347e-05	0.0019366658932
ENSG00000106258	CYP3A5	2.55288018654	1.84211390619e-05	0.00195603987931
ENSG00000119147	C2orf40	1.75462169972	1.86976148002e-05	0.00197364941077
ENSG00000125968	ID1	1.55105478321	1.91872209052e-05	0.00201341666898
ENSG00000145703	IQGAP2	-1.58250114682	1.98524552203e-05	0.0020589997016
ENSG00000164879	CA3	3.13528023193	1.97516906998e-05	0.0020589997016
ENSG00000166886	NAB2	1.36761861132	2.01161961414e-05	0.00206237254579
ENSG00000198932	GPRASP1	1.33221971911	2.00478940996e-05	0.00206237254579
ENSG00000126950	TMEM35	2.1690434134	2.07635315122e-05	0.00211657507798
ENSG00000165215	CLDN3	-2.50614871949	2.10673129166e-05	0.00212327567864
ENSG00000187889	C1orf168	-2.32199627227	2.0949156392e-05	0.00212327567864
ENSG00000205277	MUC12	4.44475365024	2.12993860787e-05	0.00213460532729
ENSG00000187634	SAMD11	1.7674872718	2.17165638719e-05	0.00216349680565
ENSG00000253304	TMEM200B	1.91605296735	2.18302273119e-05	0.00216349680565
ENSG00000113924	HGD	-1.95356617333	2.24385940393e-05	0.00219935208279
ENSG00000143995	MEIS1	1.2904250094	2.23307825199e-05	0.00219935208279
ENSG00000106538	RARRES2	1.5478979652	2.51281115634e-05	0.00244722161717
ENSG00000116774	OLFML3	1.49297924065	2.52418172296e-05	0.00244722161717
ENSG00000112297	AIM1	-1.59329568732	2.58955112389e-05	0.00249702716211
ENSG00000092096	SLC22A17	1.29828660511	2.62668993624e-05	0.00251922160068
ENSG00000105011	ASF1B	-2.70920655847	2.75991990118e-05	0.00263284551428
ENSG00000034971	MYOC	2.10044485368	2.98128320579e-05	0.00282888888873
ENSG00000072195	SPEG	1.35244630902	3.1460804633e-05	0.00296946716321
ENSG00000197766	CFD	1.70733853991	3.18517352746e-05	0.00299054266086
ENSG00000173898	SPTBN2	-1.47295132997	3.33150740563e-05	0.00310690295425
ENSG00000183023	SLC8A1	1.45205157572	3.34393949895e-05	0.00310690295425
ENSG00000128918	ALDH1A2	1.51659677893	3.54348027661e-05	0.00327524065567
ENSG00000154654	NCAM2	3.87724187242	3.61005559304e-05	0.00331957637754
ENSG00000099953	MMP11	-1.66569136092	3.6860315698e-05	0.00336969575211
ENSG00000138735	PDE5A	1.34401711067	3.70233963458e-05	0.00336969575211
ENSG00000184313	HEATR8	1.71800742387	3.72740183036e-05	0.00337528534273
ENSG00000171940	ZNF217	-1.51982196453	3.82420897333e-05	0.00344545777148
ENSG00000186204	CYP4F12	2.27636300632	3.89054681279e-05	0.00347017322967
ENSG00000196754	S100A2	2.19511839786	3.8822560022e-05	0.00347017322967
ENSG00000129474	JUB	1.50062632586	3.97912568179e-05	0.0035315235342
ENSG00000016082	ISL1	1.44129083832	4.00874026016e-05	0.00354019393569
ENSG00000109625	CPZ	1.76388379226	4.13043122459e-05	0.00362969273968
ENSG00000069206	ADAM7	-8.57420310859	4.15457558015e-05	0.0036330134203
ENSG00000183317	EPHA10	-2.24012045504	4.17513636295e-05	0.00363318329652
ENSG00000197380	DACT3	1.45112394377	4.20564948987e-05	0.00364196996358
ENSG00000134138	MEIS2	1.42016868237	4.29949202865e-05	0.00370524822701
ENSG00000143158	BRP44	-1.6999477278	4.35918604492e-05	0.00373863076227
ENSG00000198203	SULT1C2	-3.87902896515	4.4498130745e-05	0.00379809643235
ENSG00000080493	SLC4A4	-1.76285269352	4.60389202225e-05	0.00390149269745
ENSG00000115525	ST3GAL5	1.67507955683	4.61469229868e-05	0.00390149269745
ENSG00000159167	STC1	-1.76657271426	4.72616114535e-05	0.00397688625811
ENSG00000186205	MOSC1	-1.90001172532	4.75026654452e-05	0.00397840398533
ENSG00000164920	OSR2	1.47708770886	5.37746499594e-05	0.00448264476928
ENSG00000165304	MELK	-2.74570212678	5.4873305389e-05	0.00455295299923
ENSG00000013810	TACC3	-1.88525780775	5.62740453768e-05	0.00456305770672
ENSG00000128713	HOXD11	2.74656457129	5.52688284891e-05	0.00456305770672
ENSG00000140254	DUOXA1	2.24294351078	5.5808118711e-05	0.00456305770672
ENSG00000144681	STAC	2.41669270662	5.59190801441e-05	0.00456305770672
ENSG00000206075	SERPINB5	2.17930235336	5.6145867062e-05	0.00456305770672
ENSG00000147257	GPC3	1.66958399522	5.7524778219e-05	0.0046224527867
ENSG00000167332	OR51E2	-2.69512786865	5.74820363048e-05	0.0046224527867
ENSG00000051341	POLQ	-3.17757284574	5.80566838622e-05	0.00464135732167
ENSG00000186526	CYP4F8	-3.19429635549	5.82803991285e-05	0.00464135732167
ENSG00000135744	AGT	-2.01165657619	5.89898894428e-05	0.00467698061231
ENSG00000138778	CENPE	-1.92536262145	6.00543769785e-05	0.00474030987132
ENSG00000205978	NYNRIN	1.43843486021	6.08093882972e-05	0.0047787606953
ENSG00000082175	PGR	1.90986563602	6.22466401471e-05	0.00483862306975
ENSG00000103942	HOMER2	-1.66886986703	6.27205922192e-05	0.00483862306975
ENSG00000117650	NEK2	-3.25371027721	6.29273250845e-05	0.00483862306975
ENSG00000141052	MYOCD	1.70700445175	6.20719834375e-05	0.00483862306975
ENSG00000197299	BLM	-2.82233064284	6.2515740881e-05	0.00483862306975
ENSG00000198901	PRC1	-1.61345561675	6.32289252956e-05	0.0048409476324
ENSG00000146205	ANO7	-1.92822529156	6.48853294163e-05	0.00494653586093
ENSG00000162989	KCNJ3	2.35160147721	6.55065998503e-05	0.00497264780736
ENSG00000172201	ID4	1.60819202751	6.59510747123e-05	0.00498517466861
ENSG00000100628	ASB2	1.54433389244	6.74947656799e-05	0.00508033386061
ENSG00000186474	KLK12	-2.45577910929	6.79884444288e-05	0.00509599100909
ENSG00000106077	ABHD11	-1.53590444169	6.89842916574e-05	0.0051489990748
ENSG00000164039	BDH2	1.30691059615	6.99099311906e-05	0.00519634692712
ENSG00000005189	AC004381.6	-2.08179254537	7.03778423382e-05	0.00520942045424
ENSG00000159263	SIM2	-1.47226860848	7.24772176274e-05	0.00534264911262
ENSG00000188959	C9orf152	-1.45887378218	7.508728826e-05	0.00551227216161
ENSG00000206073	SERPINB4	4.95606577723	7.56701078999e-05	0.00553229120831
ENSG00000157911	PEX10	-1.49110186839	7.6910886125e-05	0.00560005427585
ENSG00000124935	SCGB1D2	2.49645437514	7.77050263818e-05	0.00561312517818
ENSG00000178038	ALS2CL	1.3959244581	7.77197106906e-05	0.00561312517818
ENSG00000077942	FBLN1	1.52666418369	7.99501838644e-05	0.00572138300966
ENSG00000101412	E2F1	-2.37130356095	7.99852017951e-05	0.00572138300966
ENSG00000143748	NVL	-1.39105038087	8.01808258544e-05	0.00572138300966
ENSG00000155760	FZD7	1.31877405526	8.10757398389e-05	0.00575145294103
ENSG00000189280	GJB5	3.16589149732	8.12470509075e-05	0.00575145294103
ENSG00000174332	GLIS1	2.25224055804	8.19524927316e-05	0.00577846054482
ENSG00000196338	NLGN3	1.79711477178	8.34397112436e-05	0.00586016145226
ENSG00000139910	NOVA1	1.72784106997	8.434343462e-05	0.00588818885766
ENSG00000188610	FAM72B	-7.76588945311	8.44989263727e-05	0.00588818885766
ENSG00000111665	CDCA3	-3.66977593282	8.55710517558e-05	0.00593969646798
ENSG00000156802	ATAD2	-1.4549694592	8.6033832554e-05	0.00594867263151
ENSG00000092853	CLSPN	-2.62977728331	8.67174008659e-05	0.00597278654072
ENSG00000115163	CENPA	-5.2865254324	8.81014198641e-05	0.00604477395752
ENSG00000177674	AGTRAP	-1.24915848969	9.12149304891e-05	0.00623441818006
ENSG00000164379	FOXQ1	2.40841973951	9.24204226212e-05	0.00629270198145
ENSG00000112902	SEMA5A	1.39215823002	9.32094378247e-05	0.00629306578809
ENSG00000133067	LGR6	2.28920240215	9.30712582246e-05	0.00629306578809
ENSG00000176654	NANOGP1	-7.1618115497	9.38368462152e-05	0.00629306578809
ENSG00000188373	C10orf99	4.93221076972	9.37582598647e-05	0.00629306578809
ENSG00000154027	AK5	-2.05437698488	9.4194884628e-05	0.00629341777857
ENSG00000183010	PYCR1	-1.43632791872	9.47855958882e-05	0.00630925464571
ENSG00000134853	PDGFRA	1.41888135767	9.57113743203e-05	0.00634719407621
ENSG00000019549	SNAI2	1.52402491745	0.000102207370518	0.00673820267827
ENSG00000110931	CAMKK2	-1.41428934359	0.000102740687734	0.00673820267827
ENSG00000123892	RAB38	2.61013688342	0.000102368593539	0.00673820267827
ENSG00000114270	COL7A1	1.27513190004	0.000104778064271	0.00684665160635
ENSG00000069482	GAL	-3.46378858874	0.000106903904092	0.00696006841274
ENSG00000171201	SMR3B	9.25413420472	0.000108380418235	0.00703053920323
ENSG00000106809	OGN	1.55280847976	0.000109415743382	0.00703148147978
ENSG00000121871	SLITRK3	3.03566692322	0.000109144688836	0.00703148147978
ENSG00000129810	SGOL1	-2.86312017789	0.000109577434351	0.00703148147978
ENSG00000165300	SLITRK5	1.67712102588	0.000112446965967	0.00716407652102
ENSG00000166869	AC130454.2	3.1313523842	0.000112073618522	0.00716407652102
ENSG00000119938	PPP1R3C	1.48440096143	0.000114345753316	0.00725912417579
ENSG00000129194	SOX15	1.97126204488	0.000115457214263	0.00730369235898
ENSG00000035499	DEPDC1B	-3.7958326433	0.000116179025444	0.00732338386891
ENSG00000165023	DIRAS2	-4.58112359091	0.000116978442756	0.00734781140958
ENSG00000143753	DEGS1	-1.48137390255	0.000124831834681	0.00781359683815
ENSG00000140538	NTRK3	1.89688250063	0.000129035211181	0.00804845850442
ENSG00000068976	PYGM	1.54881965261	0.000129703528134	0.00805877058036
ENSG00000076344	RGS11	-1.21597225634	0.000130104037622	0.00805877058036
ENSG00000177707	PVRL3	-1.90347237029	0.000135737242203	0.00837860437255
ENSG00000117318	ID3	1.28550055047	0.000136668883089	0.008407021398
ENSG00000186185	KIF18B	-3.72323379154	0.000138201548209	0.00847208734882
ENSG00000043591	ADRB1	-1.77001891992	0.000139455198008	0.00851966190842
ENSG00000153993	SEMA3D	2.7044238355	0.000141788489291	0.00863264457495
ENSG00000134057	CCNB1	-1.9002270588	0.000145332435123	0.0088183173815
ENSG00000077152	UBE2T	-2.03884226638	0.000146163013397	0.00881986637082
ENSG00000094755	GABRP	1.86369065232	0.00014672753256	0.00881986637082
ENSG00000109084	TMEM97	-1.34985029419	0.000146841208147	0.00881986637082
ENSG00000148344	PTGES	1.92453212056	0.000147671850505	0.00883999376227
ENSG00000004776	HSPB6	1.34793574958	0.000148852027458	0.00888084052785
ENSG00000153823	PID1	1.35889620115	0.000152412935621	0.00906298119513
ENSG00000074047	GLI2	1.52240288911	0.000158250808973	0.00937885774509
ENSG00000166482	MFAP4	1.45266025488	0.000159295370692	0.00939092808937
ENSG00000185615	PDIA2	-2.60580641054	0.000159507327265	0.00939092808937
ENSG00000132142	ACACA	-1.4872138804	0.000167157049733	0.00980892963875
ENSG00000162998	FRZB	1.30846271304	0.000169180921718	0.00986280543308
ENSG00000179178	TMEM125	-1.65930675966	0.000168906813554	0.00986280543308
ENSG00000116132	PRRX1	1.48416071305	0.0001716716794	0.00997541071276
ENSG00000242265	PEG10	2.23144685221	0.000172231521822	0.00997544843438
ENSG00000122367	LDB3	1.33137245353	0.000173209545642	0.00999962810584
ENSG00000117114	LPHN2	1.21419912121	0.000175244425374	0.0100520427789
ENSG00000188910	GJB3	2.56090439471	0.000175240711852	0.0100520427789
ENSG00000102172	SMS	-1.38043056992	0.000186387441268	0.010625917677
ENSG00000142619	PADI3	5.53281781997	0.000187285076232	0.010625917677
ENSG00000188486	H2AFX	-1.35921216974	0.000187631821754	0.010625917677
ENSG00000242173	ARHGDIG	-3.2474152969	0.000186457836019	0.010625917677
ENSG00000152137	HSPB8	1.45215600929	0.000189005248106	0.0106361659967
ENSG00000166803	KIAA0101	-2.08158300432	0.000188467604248	0.0106361659967
ENSG00000167747	C19orf48	-1.49588760165	0.000190943877373	0.010676861681
ENSG00000174371	EXO1	-4.19564248484	0.000191523949657	0.010676861681
ENSG00000184613	NELL2	2.80952475959	0.000191190650476	0.010676861681
ENSG00000186480	INSIG1	-1.16770890298	0.000196786120048	0.0109360361232
ENSG00000027001	MIPEP	-1.75405990107	0.000203159473573	0.0112551610219
ENSG00000140263	SORD	-1.63645770372	0.000203977692693	0.0112655048296
ENSG00000178206	CYP4F31P	-2.25826268392	0.000206539305408	0.0113717736703
ENSG00000107317	PTGDS	1.97512492962	0.000210533655605	0.0115560304072
ENSG00000166405	RIC3	1.57256071032	0.000212304238307	0.0116174702673
ENSG00000153002	CPB1	-3.99951797758	0.000214137248281	0.0116819399758
ENSG00000077943	ITGA8	1.37916016289	0.000217501422358	0.0117575996165
ENSG00000100307	CBX7	1.23381180355	0.000217322308049	0.0117575996165
ENSG00000148798	INA	-3.28943293206	0.00021667482289	0.0117575996165
ENSG00000113396	SLC27A6	2.32333227649	0.000218805451434	0.0117923578493
ENSG00000135476	ESPL1	-2.37361781982	0.000220157368523	0.0118099425853
ENSG00000169562	GJB1	-2.0636880174	0.000220455792416	0.0118099425853
ENSG00000078898	BPIFB2	-4.13568709145	0.000223383619355	0.0119309592385
ENSG00000154655	L3MBTL4	2.21144000469	0.000225661876647	0.0120166633358
ENSG00000123572	NRK	2.0842839783	0.000226898112178	0.0120465339974
ENSG00000175130	MARCKSL1	-1.38727116757	0.000228622771881	0.0120663607744
ENSG00000221955	SLC12A8	-1.54239881257	0.000228624359087	0.0120663607744
ENSG00000131067	GGT7	1.38584481503	0.000229733158858	0.0120891145158
ENSG00000103067	ESRP2	-1.20763769094	0.000233045569453	0.0122273526867
ENSG00000166123	GPT2	-1.37876273494	0.000234224054212	0.0122524538592
ENSG00000185215	TNFAIP2	1.36621592515	0.000234897652326	0.0122524538592
ENSG00000173457	PPP1R14B	-1.26916002319	0.000236038120563	0.0122760467426
ENSG00000167074	TEF	1.36019509409	0.000236808991	0.0122803360188
ENSG00000135472	FAIM2	1.79412671458	0.000238260652494	0.0123198022604
ENSG00000120820	GLT8D2	1.18859786776	0.000239998866516	0.0123738143924
ENSG00000240771	ARHGEF25	1.18454578178	0.000241038256703	0.0123915892257
ENSG00000130164	LDLR	-1.62183745722	0.000244818630751	0.0125178273279
ENSG00000248485	PCP4L1	2.57793749583	0.000244897232884	0.0125178273279
ENSG00000101255	TRIB3	-1.38524244416	0.000246283505389	0.0125385172818
ENSG00000143476	DTL	-2.28479536804	0.000246707750766	0.0125385172818
ENSG00000175183	CSRP2	1.49150914281	0.000251238247927	0.0127324974567
ENSG00000135480	KRT7	1.73895492879	0.000256767069829	0.0129758293447
ENSG00000168077	SCARA3	1.18951849227	0.000259569101991	0.0130803763006
ENSG00000124664	SPDEF	-1.3491082636	0.000261095569957	0.0130833816642
ENSG00000143228	NUF2	-2.75976011121	0.000261071697942	0.0130833816642
ENSG00000134690	CDCA8	-2.09367507628	0.000265118696376	0.0132477658954
ENSG00000137975	CLCA2	4.92991784373	0.000266321254241	0.0132706839508
ENSG00000133392	MYH11	1.25044517259	0.000270104657561	0.0134217186246
ENSG00000148702	HABP2	-6.85812513358	0.000271911154452	0.0134605371127
ENSG00000151725	MLF1IP	-1.89117601744	0.000272394971561	0.0134605371127
ENSG00000174669	SLC29A2	-1.35389784341	0.000281911514506	0.0138923190809
ENSG00000149809	TM7SF2	-1.34889727314	0.000286370974408	0.0140732005853
ENSG00000108602	ALDH3A1	4.4965716801	0.000290259556412	0.0142137793024
ENSG00000171791	BCL2	1.43697537093	0.000290825127271	0.0142137793024
ENSG00000106462	EZH2	-1.47171939137	0.000294741000635	0.0143658052195
ENSG00000148600	CDHR1	2.24371305011	0.000295731625696	0.0143748132719
ENSG00000140284	SLC27A2	-1.96194347162	0.000297310955653	0.0144123101573
ENSG00000105270	CLIP3	1.13190466304	0.000300541804172	0.0145294451074
ENSG00000111728	ST8SIA1	2.0585101102	0.000303291245455	0.0145441196981
ENSG00000134202	GSTM3	1.19565862166	0.00030301484099	0.0145441196981
ENSG00000171596	NMUR1	2.3202513302	0.00030194708189	0.0145441196981
ENSG00000132639	SNAP25	2.10279928278	0.000307987058439	0.0146786093021
ENSG00000138271	GPR87	2.38748531257	0.00030856429667	0.0146786093021
ENSG00000143867	OSR1	1.54010995659	0.000307599297156	0.0146786093021
ENSG00000198796	ALPK2	-4.76999197485	0.00031154460688	0.0147809687291
ENSG00000112312	GMNN	-1.2580474645	0.000312970455328	0.0148092306435
ENSG00000169876	MUC17	4.9835335145	0.000316037583788	0.0149148001513
ENSG00000029993	HMGB3	-1.43687890466	0.000317713208061	0.0149543164079
ENSG00000181392	C19orf46	-1.28596327845	0.000319712939752	0.0150088398217
ENSG00000125508	SRMS	-2.48032224615	0.000321601319183	0.0150184448505
ENSG00000164120	HPGD	2.45297735832	0.000321178817396	0.0150184448505
ENSG00000164175	SLC45A2	-2.90684157674	0.000326565759191	0.0152104610397
ENSG00000078549	ADCYAP1R1	3.33864832988	0.000328528798837	0.0152620449022
ENSG00000164611	PTTG1	-1.92048299546	0.000329682177121	0.0152758450848
ENSG00000169469	SPRR1B	3.819182314	0.000335464102624	0.0154914076217
ENSG00000196586	MYO6	-1.86300161807	0.000336071234351	0.0154914076217
ENSG00000121064	SCPEP1	1.12795292295	0.000337300379956	0.0155079935001
ENSG00000006210	CX3CL1	1.16092357584	0.000345088432492	0.0157770761698
ENSG00000105219	CNTD2	-2.95431533576	0.000344092505794	0.0157770761698
ENSG00000125848	FLRT3	1.69168749734	0.000346690613742	0.0157770761698
ENSG00000128422	KRT17	2.19004061297	0.000346264521864	0.0157770761698
ENSG00000196739	COL27A1	1.24469601314	0.000355631990416	0.0161427966336
ENSG00000151617	EDNRA	1.11113894446	0.000357896726666	0.0161936014298
ENSG00000159212	CLIC6	1.58634808082	0.000358566767462	0.0161936014298
ENSG00000146670	CDCA5	-2.22797302824	0.000360635143923	0.0162458846779
ENSG00000107518	ATRNL1	2.08756414317	0.000365438409205	0.0163517639829
ENSG00000165379	LRFN5	1.87396197688	0.000365735401602	0.0163517639829
ENSG00000169071	ROR2	1.40183340665	0.00036425972391	0.0163517639829
ENSG00000100968	NFATC4	1.12714159908	0.000368283919909	0.0164245421181
ENSG00000085831	TTC39A	-1.28747539359	0.00037098138484	0.0164625296621
ENSG00000100321	SYNGR1	1.15311382264	0.000370400314674	0.0164625296621
ENSG00000205795	CYS1	1.55677093374	0.000373652662661	0.0165399251841
ENSG00000065328	MCM10	-3.49550625086	0.000376386606489	0.0165786683288
ENSG00000115112	TFCP2L1	1.52293993964	0.00037598951777	0.0165786683288
ENSG00000065485	PDIA5	-1.20049328082	0.000382628413551	0.0167829399299
ENSG00000111845	PAK1IP1	-1.21950005254	0.000384787400153	0.0167829399299
ENSG00000114790	ARHGEF26	-1.32841776192	0.000383829765072	0.0167829399299
ENSG00000138135	CH25H	2.02695980512	0.000384136623021	0.0167829399299
ENSG00000016602	CLCA4	4.46031393079	0.000386006648966	0.0167950551485
ENSG00000127990	SGCE	1.18693934393	0.0003989499554	0.0173059528636
ENSG00000154639	CXADR	-1.31327586585	0.000399689028522	0.0173059528636
ENSG00000187840	EIF4EBP1	-1.21298471264	0.000418999123132	0.0180645072507
ENSG00000189184	PCDH18	1.18823520575	0.000419233477314	0.0180645072507
ENSG00000183807	FAM162B	2.02650782984	0.000426282062427	0.0183239655702
ENSG00000182575	NXPH3	1.34382473818	0.000430166238758	0.0184464796471
ENSG00000188624	IGFL3	6.19171770838	0.000435784709339	0.0186425981532
ENSG00000139734	DIAPH3	-3.37580755158	0.000438393061844	0.0187093153834
ENSG00000011465	DCN	1.37331102239	0.000452676937611	0.0192269140239
ENSG00000102962	CCL22	2.06815722739	0.000452363901825	0.0192269140239
ENSG00000169851	PCDH7	1.20047466832	0.000460880650244	0.0195288596668
ENSG00000175591	P2RY2	2.47412391778	0.000465419568662	0.0196744542307
ENSG00000101493	ZNF516	1.2375037756	0.000466640636056	0.0196764666716
ENSG00000172771	C3orf25	-2.12134624682	0.000468048751497	0.0196764666716
ENSG00000172893	DHCR7	-1.08333428114	0.000468776183387	0.0196764666716
ENSG00000166448	TMEM130	1.40237636681	0.000481540362745	0.0201647852841
ENSG00000117143	UAP1	-1.21099498092	0.000488872679819	0.0204238869679
ENSG00000173890	GPR160	-1.31260385432	0.000491812952962	0.0204987179156
ENSG00000091879	ANGPT2	-1.58624174008	0.000493636681861	0.0205267710203
ENSG00000177519	RPRM	2.10179706555	0.000509470135184	0.0211359017245
ENSG00000168453	HR	1.49534569301	0.000515685995341	0.0213441356633
ENSG00000164076	CAMKV	-7.79718053975	0.000517845941352	0.0213839207125
ENSG00000101463	SYNDIG1	1.97628364878	0.000528757895847	0.0217546478365
ENSG00000111057	KRT18	-1.27774557011	0.000530482191202	0.0217546478365
ENSG00000113368	LMNB1	-1.78317367525	0.000529523732683	0.0217546478365
ENSG00000163817	SLC6A20	-3.68922136681	0.000532471981558	0.0217861644014
ENSG00000205873	AC130352.1	1.32675620098	0.000537346569096	0.0219352985037
ENSG00000092051	JPH4	1.72803832485	0.000542406390958	0.0220903138952
ENSG00000115758	ODC1	-1.5643557158	0.000543620595324	0.0220903138952
ENSG00000183048	SLC25A10	-2.19553674596	0.000546622725142	0.022111570961
ENSG00000204381	LAYN	1.29645031065	0.000545567663049	0.022111570961
ENSG00000109586	GALNT7	-1.43499796231	0.000559191750685	0.022518727308
ENSG00000170312	CDK1	-2.13016397881	0.000559212747207	0.022518727308
ENSG00000102554	KLF5	1.3168375833	0.000563500830568	0.0226402957579
ENSG00000117472	TSPAN1	-1.69984680549	0.000570580070439	0.0228732087114
ENSG00000130529	TRPM4	-1.4991960678	0.00058408888803	0.0233550181774
ENSG00000188064	WNT7B	-1.34477527975	0.00058521739589	0.0233550181774
ENSG00000150051	MKX	1.43825258517	0.000588673468409	0.0234405044709
ENSG00000125931	CITED1	2.88894599437	0.000595152113788	0.0236456983471
ENSG00000060656	PTPRU	1.30227283139	0.000607128682346	0.0240679301431
ENSG00000012660	ELOVL5	-1.34499843959	0.000611740757745	0.0241969919677
ENSG00000108381	ASPA	2.01343878855	0.000615536171134	0.0242396241873
ENSG00000167553	TUBA1C	-1.18005270118	0.000614348744865	0.0242396241873
ENSG00000162595	DIRAS3	1.81890747073	0.000622440441365	0.0243502522665
ENSG00000167751	KLK2	-2.32313808449	0.000621760011479	0.0243502522665
ENSG00000221857	FXYD1	1.38025600711	0.000621701335132	0.0243502522665
ENSG00000112319	EYA4	1.50135606446	0.000624279841094	0.0243687704273
ENSG00000154645	CHODL	2.1111297539	0.000630035090214	0.0245397292016
ENSG00000163145	C1QTNF7	1.3547103337	0.000631919598015	0.0245595069913
ENSG00000108352	RAPGEFL1	1.32966766925	0.00064448863855	0.0249066524529
ENSG00000139926	FRMD6	1.36713078977	0.000645040273178	0.0249066524529
ENSG00000140506	LMAN1L	-1.72712468152	0.000643506977562	0.0249066524529
ENSG00000067445	TRO	1.23762310146	0.000648278775602	0.0249776351576
ENSG00000123096	SSPN	1.15004812664	0.000650891276129	0.0250242445579
ENSG00000153064	BANK1	-1.77556743583	0.00065245031775	0.0250302391792
ENSG00000172348	RCAN2	1.24024977829	0.000661048750954	0.0253056838375
ENSG00000087258	GNAO1	1.53195930352	0.000672164196852	0.025566603641
ENSG00000119865	CNRIP1	1.20821632512	0.000671091937451	0.025566603641
ENSG00000181585	TMIE	4.20817191731	0.000669739747745	0.025566603641
ENSG00000086570	FAT2	1.67326829328	0.000673951051059	0.0255800272337
ENSG00000104413	ESRP1	-1.1270275073	0.000680510320978	0.0257349145123
ENSG00000124749	COL21A1	1.52734927882	0.000680917072133	0.0257349145123
ENSG00000154920	EME1	-2.96430540893	0.000682781613309	0.0257508270609
ENSG00000141579	ZNF750	2.0506093248	0.000684825759183	0.0257734318946
ENSG00000164309	CMYA5	1.46148092482	0.00069267474822	0.0260139470179
ENSG00000162390	ACOT11	1.40535223116	0.000695260167103	0.0260561893297
ENSG00000198483	ANKRD35	1.57373916207	0.000702069259699	0.0262562128381
ENSG00000096088	PGC	-2.46310303918	0.000704759699839	0.0263016909737
ENSG00000158286	RNF207	1.27629435436	0.000716804960292	0.0266402556603
ENSG00000165186	PTCHD1	1.63296745623	0.000716818359601	0.0266402556603
ENSG00000239672	NME1	-1.16925285907	0.000720535280975	0.0267227211586
ENSG00000142515	KLK3	-2.51677081932	0.000722678085076	0.0267465858084
ENSG00000161888	SPC24	-4.11772245534	0.000725749144207	0.0268046355766
ENSG00000171867	PRNP	1.20203610352	0.000728343898255	0.0268448900847
ENSG00000149527	PLCH2	1.63421181896	0.000733662382254	0.0269851613135
ENSG00000138606	SHF	1.62404005657	0.000739743417819	0.0271528453302
ENSG00000106066	CPVL	1.24250745236	0.000744425138747	0.0272685832651
ENSG00000172156	CCL11	1.98083893074	0.000753005852855	0.0275263758383
ENSG00000149328	GLB1L2	-1.06585299069	0.000765495297007	0.0278946829167
ENSG00000183801	OLFML1	1.28875784632	0.000766208567139	0.0278946829167
ENSG00000172819	RARG	1.11431956106	0.000775299479908	0.0281681617558
ENSG00000089685	BIRC5	-1.95041544843	0.000777167386804	0.0281786362057
ENSG00000166002	C11orf75	-1.31971144545	0.000782287141473	0.0283067349224
ENSG00000079931	MOXD1	1.17217542493	0.000785960276903	0.0283706015648
ENSG00000185442	FAM174B	-1.11081755871	0.000787232904006	0.0283706015648
ENSG00000129195	FAM64A	-3.03475195088	0.000794365393648	0.0285124431736
ENSG00000196228	SULT1C3	-7.29865673329	0.000793671803814	0.0285124431736
ENSG00000198732	SMOC1	1.69133036139	0.000799147372203	0.028626485889
ENSG00000106541	AGR2	-1.58632790378	0.000805650650343	0.0288016071172
ENSG00000115963	RND3	1.20722023064	0.000824420078633	0.0293549496661
ENSG00000204174	PPYR1	-2.8639503336	0.000824362957319	0.0293549496661
ENSG00000183248	AC010336.1	-1.31911407509	0.000832173185519	0.0295719869651
ENSG00000060140	STYK1	-1.82637132993	0.000845240063589	0.0299766152969
ENSG00000134775	FHOD3	0.997514325144	0.000864554816533	0.0305401848953
ENSG00000166501	PRKCB	1.38432076342	0.00086324367659	0.0305401848953
ENSG00000008277	ADAM22	1.10223306767	0.00086962046756	0.0306584180253
ENSG00000109113	RAB34	1.11217894174	0.000876160152468	0.0308280492305
ENSG00000168530	MYL1	7.82465678924	0.000878197808748	0.030838918721
ENSG00000172794	RAB37	1.84898303876	0.000894249073405	0.0313408825549
ENSG00000122952	ZWINT	-1.87038273528	0.000910361513052	0.0318430177085
ENSG00000188620	HMX3	4.85940485542	0.000913180308859	0.0318791067118
ENSG00000167157	PRRX2	1.47163765593	0.000926053133722	0.0322653551806
ENSG00000203951	AL078633.1	-6.83228216965	0.000941734280343	0.0327477540488
ENSG00000184481	FOXO4	1.22285251339	0.000960759529636	0.0333443370606
ENSG00000140527	WDR93	-2.34424252046	0.000981925869241	0.0340127681192
ENSG00000160200	CBS	-1.24569777185	0.000999229087865	0.0345450536791
ENSG00000133048	CHI3L1	2.06066361061	0.00100701387911	0.0347468483355
ENSG00000166670	MMP10	2.15725259104	0.00101718961447	0.0350302037309
ENSG00000119866	BCL11A	1.92432277422	0.00104425239725	0.0358929065792
ENSG00000116337	AMPD2	1.02684919154	0.00104632392981	0.0358949472767
ENSG00000071539	TRIP13	-2.06922152555	0.00105402354021	0.03599200265
ENSG00000128591	FLNC	1.40738577135	0.00105520586277	0.03599200265
ENSG00000167900	TK1	-1.55746303186	0.00105476192591	0.03599200265
ENSG00000100979	PLTP	1.03446019153	0.00106266590317	0.0361772844403
ENSG00000076555	ACACB	1.03513535229	0.00108822561086	0.0369768698517
ENSG00000012223	LTF	2.08636701164	0.00111395864172	0.0376558070273
ENSG00000071967	CYBRD1	1.24005260857	0.00111453927409	0.0376558070273
ENSG00000106571	GLI3	1.28958581283	0.00111260512394	0.0376558070273
ENSG00000124766	SOX4	-1.41972764849	0.00112450886551	0.0379208197577
ENSG00000003249	DBNDD1	-1.36733133515	0.0011283397698	0.037978213497
ENSG00000178084	HTR3C	7.02139950015	0.00114233122535	0.0383767358363
ENSG00000143578	CREB3L4	-1.11313622298	0.00114952848467	0.0385459372896
ENSG00000152527	PLEKHH2	1.16082682208	0.00116090977192	0.038709288638
ENSG00000164045	CDC25A	-2.04519202411	0.00115985828694	0.038709288638
ENSG00000196074	SYCP2	-2.06067810858	0.00115745340559	0.038709288638
ENSG00000101938	CHRDL1	1.07592032982	0.00117165557113	0.0388551261897
ENSG00000105926	MPP6	-2.13553065029	0.00117835210879	0.0388551261897
ENSG00000107562	CXCL12	1.28722418566	0.001177070733	0.0388551261897
ENSG00000118985	ELL2	-0.997618626397	0.00117292194279	0.0388551261897
ENSG00000124225	PMEPA1	-1.35525992426	0.00117111243278	0.0388551261897
ENSG00000128655	PDE11A	2.56856480351	0.00117663580645	0.0388551261897
ENSG00000100191	SLC5A4	-2.09919706155	0.001185528273	0.0388581573128
ENSG00000124440	HIF3A	1.73390639589	0.00118573593606	0.0388581573128
ENSG00000157335	CLEC18C	-6.71931854924	0.00118701553929	0.0388581573128
ENSG00000227392	AC020907.3	-3.34413338044	0.00118715711281	0.0388581573128
ENSG00000164591	MYOZ3	1.9022988561	0.00122516004864	0.0400286265708
ENSG00000162493	PDPN	1.27606987758	0.00123184672366	0.0401735168253
ENSG00000145979	TBC1D7	-1.43045013884	0.00124108922702	0.0403274876518
ENSG00000159166	LAD1	-1.35927797292	0.00124080265118	0.0403274876518
ENSG00000158859	ADAMTS4	-2.1526706062	0.00125787058627	0.0407984607063
ENSG00000103550	C16orf88	-1.10635196187	0.00127674223549	0.0413353988001
ENSG00000189159	HN1	-1.21521173284	0.00129490541092	0.041847495698
ENSG00000105737	GRIK5	1.33657388843	0.00130983300841	0.0422533653473
ENSG00000114346	ECT2	-1.83842665433	0.00131414052128	0.0423157992041
ENSG00000080709	KCNN2	-2.06687086221	0.00132496998724	0.0425876389233
ENSG00000147100	SLC16A2	1.10245931059	0.00134057733141	0.0430117967896
ENSG00000110169	HPX	-1.77750211144	0.00136047754007	0.0435719189178
ENSG00000256269	HMBS	-1.22302996529	0.00136389759682	0.0436031706626
ENSG00000129925	TMEM8A	-1.0710106619	0.00137817568902	0.0439808159507
ENSG00000164362	TERT	-5.05394810768	0.00139655451298	0.0444877427805
ENSG00000184661	CDCA2	-3.3563936873	0.00142389787581	0.0451973562395
ENSG00000198848	CES1	1.20296517272	0.00142313193955	0.0451973562395
ENSG00000067064	IDI1	-1.07477062287	0.00143239505663	0.0453863151246
ENSG00000205667	ARSH	-5.30853169542	0.001441291592	0.0455872353009
ENSG00000189221	MAOA	-1.20049304499	0.00144600391427	0.0456553342066
ENSG00000139865	TTC6	-1.08845434966	0.00147881180747	0.0466086993523
ENSG00000090661	CERS4	-1.14799425532	0.00148307151183	0.0466605162249
ENSG00000070501	POLB	-1.08180742154	0.00150671841558	0.0473179068013
ENSG00000186910	SERPINA11	-3.23468745077	0.00150927120186	0.0473179068013
ENSG00000188706	ZDHHC9	-1.04402723905	0.0015146337381	0.0474027214982
ENSG00000175745	NR2F1	1.12599917327	0.00153421919398	0.0479315870428
ENSG00000168306	ACOX2	1.26398565032	0.00154573144217	0.0482068237709
ENSG00000162545	CAMK2N1	-1.29325002647	0.00154969879493	0.0482188145972
ENSG00000215033	AL603965.1	-2.36830371199	0.00155152192268	0.0482188145972
ENSG00000049246	PER3	1.22941383833	0.00156538406457	0.0485650197006
ENSG00000109674	NEIL3	-4.00517750624	0.0015845355489	0.0490738362099
ENSG00000163032	VSNL1	2.49808832504	0.00161535263194	0.0499415521684
