# Supplementary material for: Identification of a candidate prognostic gene signature by transcriptome analysis of matched pre- and post-treatment prostatic biopsies from patients with advanced prostate cancer
Source: BMC Cancer. 2014 Dec 18;14:977. doi: 10.1186/1471-2407-14-977 (PMC4301544; doi:10.1186/1471-2407-14-977)
Supplement: Supplementary file 6 — Additional file 6: Table S4: Enriched KEGG pathways. Pathways enriched at least 2-fold in genes either up or down regulated (FDR < 0.05). (XLS 20 KB) [file 12885_2014_5118_MOESM6_ESM.xls]

## Sheet: Sheet1
Category		Term	Count	%	PValue	Genes	List Total	Pop Hits	Pop Total	Fold Enrichment	Bonferroni	Benjamini	FDR
KEGG_PATHWAY	hsa04110	Cell cycle	11	4.11985	1.20411e-05	ENSG00000170312, ENSG00000135476, ENSG00000164045, ENSG00000156970, ENSG00000101412, ENSG00000112742, ENSG00000093009, ENSG00000134057, ENSG00000164611, ENSG00000117399, ENSG00000157456	76	125	5085	5.88789	0.000914711	0.000914711	0.0126701
KEGG_PATHWAY	hsa00100	Steroid biosynthesis	5	1.87266	8.98513e-05	ENSG00000172893, ENSG00000147155, ENSG00000104549, ENSG00000149809, ENSG00000116133	76	17	5085	19.6788	0.00680574	0.00340868	0.0945101
KEGG_PATHWAY	hsa04114	Oocyte meiosis	7	2.62172	0.00536188	ENSG00000170312, ENSG00000135476, ENSG00000134057, ENSG00000164611, ENSG00000129810, ENSG00000117399, ENSG00000157456	76	110	5085	4.25778	0.33542	0.127332	5.50044
KEGG_PATHWAY	hsa04115	p53 signaling pathway	5	1.87266	0.017459	ENSG00000170312, ENSG00000075218, ENSG00000171848, ENSG00000134057, ENSG00000157456	76	68	5085	4.9197	0.737788	0.284412	16.9181
KEGG_PATHWAY	hsa00330	Arginine and proline metabolism	4	1.49813	0.0426704	ENSG00000102172, ENSG00000115758, ENSG00000189221, ENSG00000183010	76	53	5085	5.04965	0.963636	0.484612	36.8011
KEGG_PATHWAY	hsa00260	Glycine, serine and threonine metabolism	3	1.1236	0.0758472	ENSG00000178445, ENSG00000160200, ENSG00000189221	76	31	5085	6.47496	0.997508	0.631797	56.3965
KEGG_PATHWAY	hsa00061	Fatty acid biosynthesis	2	0.749064	0.0853364	ENSG00000132142, ENSG00000169710	76	6	5085	22.3026	0.998863	0.620327	60.8841
