# Supplementary material for: Identification of a candidate prognostic gene signature by transcriptome analysis of matched pre- and post-treatment prostatic biopsies from patients with advanced prostate cancer
Source: BMC Cancer. 2014 Dec 18;14:977. doi: 10.1186/1471-2407-14-977 (PMC4301544; doi:10.1186/1471-2407-14-977)
Supplement: Supplementary file 7 — Additional file 7: Table S5: Ingenuity Pathway Analysis (IPA). IPA analysis showing networks containing clusters of docetaxel and ADT-regulated genes (FDR < 0.05). (XLS 30 KB) [file 12885_2014_5118_MOESM7_ESM.xls]

## Sheet: Sheet0
© 2000-2014 Ingenuity Systems, Inc. All rights reserved.
ID	Molecules in Network	Score	Focus Molecules (genes on the Tble 6 list)	Top Diseases and Functions
1	AGTRAP,AJUBA,alcohol group acceptor phosphotransferase,ALDH1A2,APC (complex),AURKB,BUB1B,CAMK2N1,CDC20,CDCA2,CDCA5,CDCA8,CDK1,CENPE,CENPF,DLGAP5,Dynein,ERK,ESPL1,GMNN,KIF20A,KIF4A,KIFC1,NEK2,NUF2,PRC1,PTTG1,SGOL1,SKA3,SPC24,TACC3,TPX2,TTK,UBE2C,ZWINT	50	31	Cell Cycle, Cellular Assembly and Organization, DNA Replication, Recombination, and Repair
2	ADRB,AMACR,C/ebp,CBS,CBX7,DHCR7,DHCR24,DOCK3,EBP,EZH2,FHOD3,FOXO4,FRZB,GDF15,glutathione transferase,GPC3,GRIK5,GST,GSTM2,GSTM3,GSTM5,IDI1,INSIG1,Jnk,PCDH11X/PCDH11Y,PTGDS,PTGES,PXR ligand-PXR-Retinoic acid-RXRα,ROR2,SERPINB3,SERPINB4,SERPINB5,SQLE,TM7SF2,WNT7B	45	29	Lipid Metabolism, Small Molecule Biochemistry, Vitamin and Mineral Metabolism
3	ABCC4,AIM1,Cdc2,COL17A1,COL4A6,Cytokeratin,DSC3,Id,ID4,Kallikrein,KLK3,KRT1,KRT4,KRT5,KRT7,KRT13,KRT14,KRT15,KRT16,KRT18,KRT23,KRT6A,Laminin,Laminin1,LIPF,PDGF-AA,PI3K (complex),PMEPA1,SLC26A2,SNAI2,SPDEF,STYK1,TCF,TRO,TROAP	37	26	Embryonic Development, Hair and Skin Development and Function, Organ Development
4	ACAC,ADCY,ADCY5,CAMKK2,Cg,CH25H,CLDN3,ENPP6,FLNC,FSH,Gamma tubulin,Gli,GLI3,GLIS1,HLF,HOXD11,HOXD13,IQGAP2,ITGA8,KCNJ3,KNOP1,Lh,LOC81691,MEIS1,Pde,PDE11A,Pka,PTPase,PTPRT,PTPRU,SLC4A4,SOX15,SPRR1B,STEAP1,TEF	36	25	Lipid Metabolism, Small Molecule Biochemistry, Connective Tissue Development and Function
5	ALDH3A1,BIRC5,CCNB1,CDC25A,CHI3L1,Collagen type II,Cpla2,Cyclin A,Cyclin B,Cyclin D,Cyclin E,DUOX1,FAIM2,FRMD6,HABP2,HMMR,ID1,LPHN2,MELK,MPPED2,MYBL2,NAB2,Nuclear factor 1,PBK,PEG10,PLA2G4D,Rb,SLC16A2,SSPN,STEAP4,TERT,TFCP2L1,TRIP13,TSH,Vegf	35	25	Cell Cycle, Cellular Development, Connective Tissue Development and Function
6	ACOT11,ARHGDIG,ASF1B,ATAD2,Cbp/p300,CENPA,CENPM,DTL,EPPK1,ESR1,Growth hormone,HDL-cholesterol,Histone h4,HJURP,Ifn gamma,INA,KLK15,LDL-cholesterol,LDLR,MKI67,MLF1IP,MYO6,NFATC4,PADI3,PCDH7,PI3K (family),RPRM,SAMD11,Smad1/5/8,Sod,SULT1C2,TCF21,TMEM97,trypsin,TUBA1C	34	25	Protein Synthesis, Cancer, Organismal Injury and Abnormalities
7	amylase,Ant,APLN,ARHGEF25,CDC45,Ces,CES1,CITED1,CLSPN,ELOVL5,ERK1/2,GAL,GJB1,HDL,HIF3A,HPX,KCNN2,MCM10,MEIS2,MESP1,NRK,ORM2,PDE5A,Pkg,PLTP,POLB,potassium channel,Proinsulin,SEC14L2,SLC25A10,TPD52,Vdac,VLDL,VLDL-cholesterol,ZNF217	34	24	Carbohydrate Metabolism, Small Molecule Biochemistry, Neurological Disease
8	BCL11A,CCL11,CCL22,CCNB2,CDCA3,CHRNA2,CLCA2,CLCA4,DUOX2,E2f,elastase,FOXF1,GLI2,glutathione peroxidase,Hat,Hedgehog,KLK2,KRT17,NFkB (complex),NfkB-RelA,Nicotinic acetylcholine receptor,NUSAP1,OLFM4,PAK1IP1,PGC,RARRES2,RIC3,RRM2,ST3GAL5,ST8SIA1,SYK/ZAP,TNFAIP2,TWIST,Vla-4,VSNL1	34	24	Organismal Injury and Abnormalities, Lipid Metabolism, Post-Translational Modification
9	Akt,CNTN1,Coup-Tf,CPT1,CYP26A1,FASN,FOXN1,HN1,HR,JINK1/2,LTF,MMP11,MUC4,N-Cadherin,N-cor,NCOR-LXR-Oxysterol-RXR-9 cis RA,NELL2,NLGN3,NR2F1,PDIA2,PDIA5,PEPCK,PID1,RAB3B,RARG,RCAN2,Rxr,SCD,secreted MMP,T3-TR-RXR,thymidine kinase,thyroid hormone receptor,TK1,TRPM4,WFDC2	30	22	Lipid Metabolism, Small Molecule Biochemistry, Organismal Injury and Abnormalities
10	ADAMTS4,Alpha Actinin,ASB2,ASPA,calpain,CARTPT,Casein,Collagen type I,Collagen type IV,Collagen(s),CSRP2,DCN,Ecm,FBLN1,Fibrinogen,Filamin,growth factor receptor,HPGD,Integrin,Lfa-1,LTBP4,MARCKSL1,MKX,MMP10,MYH11,MYOC,MYOCD,OLFML3,Pkc(s),PRRX2,Ptk,SMOOTH MUSCLE ACTIN,STC1,STC2,TRIB3	26	20	Cellular Development, Skeletal and Muscular System Development and Function, Cardiovascular System Development and Function
11	AIM1,CALML3,CDCA5,CLCN7,CYP4F12,DTNB,ESPL1,ESRP1,GALNT7,INPP4B,IQGAP2,IQGAP3,KCNJ10,KIAA1683,MCCC2,MITF,MLC1,MMP2,PCDHGC3,PYCR1,RAD21,S100A14,S100A16,SCARA3,SEPT1,SGOL1,SLC12A4,SLC14A1,SLC27A6,SLC45A2,SMR3B,SPOCK3,TMBIM1,UBC,XIRP2	26	20	Developmental Disorder, Hereditary Disorder, Metabolic Disease
12	20s proteasome,26s Proteasome,ACTC1,Actin,BLM,Calcineurin A,caspase,CCK,Ck2,CSPG5,E2F1,EME1,EXO1,EYA4,F5,FAM64A,Fgf,Gsk3,H2AFX,HISTONE,KIAA0101,LMNB1,MASP1,MYBPC1,ODC1,Pdgf (complex),phosphatase,PLC gamma,PPM1H,PPP1R14B,PRKCB,PRNP,RPA,Ubiquitin,UHRF1	25	21	Cell Cycle, Cellular Assembly and Organization, DNA Replication, Recombination, and Repair
13	AR,ATAD2,C2orf40,CCND1,CENPH,CHRDL1,CYBRD1,DHCR24,dihydrotestosterone,EPHA10,GPX4,heparin,HERC3,IQGAP2,KIF20A,KLK2,KLKB1,KRT4,MAOA,NSG1,PCDH18,Pki,PMEPA1,REST,RMI2,RUNX2,SLC45A3,SLC4A4,SLC5A4,SMOC1,SNURF,SP1,TMPRSS2,UAP1,YY1	25	20	Cell Cycle, Tissue Morphology, Gene Expression
14	ABI2,ADAM22,ANAPC10,ASRGL1,BPIFB2,C1orf116,CDHR1,CLDN3,CLEC18B (includes others),CUX2,DBI,GABRE,GDF15,GJB5,GSK3B,HGD,HNF4A,KDM5C,LGI1,MBOAT2,MID1IP1,MIPEP,MIXL1,NFKBIL1,NVL,OPA1,PCK2,PPM1A,PROM1,RAB38,RPS27A,RSU1,SLC25A18,SMAD3,SYNE4	22	18	Embryonic Development, Organismal Development, Cancer
15	CaMKII,CLIC6,Cofilin,DIAPH3,DIRAS3,F Actin,GCNT1,Glycogen synthase,GNAO1,GTPase,Histone H1,HOMER2,ISL1,ITPR,JPH4,L-type Calcium Channel,LDB3,Mapk,Mlc,MPP6,MYL1,Myosin,MYOZ3,NMDA Receptor,NOVA1,NTRK3,Pak,PP1 protein complex group,PP2A,PPP1R3C,RGS11,Rock,SLC8A1,SNAP25,SPTBN2	21	19	Cellular Assembly and Organization, Nervous System Development and Function, Cardiovascular System Development and Function
16	ACACA,ACACB,AGT,AMPD2,AMPK,Angiotensin II receptor type 1,ANGPT2,Ap1,ATOH8,BCL2,BEND3,CLGN,CX3CL1,CXCL12,CYP3A5,CYP4B1,CYP4F8,cytochrome C,EIF4EBP1,G protein,HMBS,IFN alpha/beta,IFN type 1,NADPH oxidase,Notch,Nr1h,p70 S6k,PARP,Ppp2c,PRKAA,Smad,SOX4,SYNGR1,unspecific monooxygenase,ZNF516	21	19	Cellular Movement, Hematological System Development and Function, Immune Cell Trafficking
17	BCR (complex),CA11,Calcineurin protein(s),CERS4,CMYA5,CXADR,DEGS1,FGFR2,FLRT2,FLRT3,FOXQ1,Gm-csf,GPT2,hemoglobin,HMGB3,ID3,Ige,IgG,IgG1,Igg3,Igm,Immunoglobulin,KLF5,KLK12,MAP2K1/2,NFAT (complex),PDPN,Pld,POLQ,Rap1,Ras,Rsk,Shc,Sos,TRIM29	20	17	Tissue Morphology, Cardiovascular System Development and Function, Connective Tissue Development and Function
18	ARIH2,ATAD5,BDH2,C20orf24,CAMKV,CCNB1IP1,CGRRF1,CLIP3,CPVL,CTNNBIP1,DHCR24,DLC1,ESRP2,GGT7,GOLGA7,MKRN3,MPC2,PCGF6,PEX10,PEX19,PLRG1,RAB37,RIMS1,SEMA5A,SGCB,SGCE,SLC29A2,SLC7A5,TBC1D7,TCEA2,TNS4,TOR1A,UBC,ZDHHC9,ZNF185	20	17	Cellular Assembly and Organization, Cellular Function and Maintenance, Hepatocellular Peroxisome Proliferation
19	ADM2,ARHGEF26,ATRNL1,C1QTNF7,C8orf4,CARTPT,DACT3,DNAH5,DNER,EIF4A2,EPB41L4B,FAM89B,FOS,FRZB,GPRASP1,GSC,ICAM1,IL1A,KIAA0408,MC4R,NDNF,NPS,NR3C1,NXPE4,PFDN1,PMEPA1,PRKACA,RHCG,SYNDIG1,TNFSF9,TPD52,UGCG,WNT3A,WNT7B,ZNF335	20	17	Dermatological Diseases and Conditions, Cell Death and Survival, Gene Expression
20	ASPM,BMP4,CD3,CFD,COCH,DBNDD1,ELL2,GATA3,GLDC,Hdac,Histone h3,Ifn,IgG2a,IL12 (complex),Insulin,Interferon alpha,Ldh,NME1,OSR1,OSR2,PDGF BB,PGR,Rlc,RNA polymerase II,SIM2,SLC27A2,Smad2/3,SMPDL3B,SMS,SORD,STAT5a/b,TCR,TP63,TSPAN9,ZNF211	20	17	Digestive System Development and Function, Embryonic Development, Organ Development
21	AEN,AGBL2,ASPM,ATG2B,ATG4A,CCDC8,CEBPB,CEP55,CEP57L1,CHIT1,DPH1,DRAM1,FAT2,FLRT2,GJB3,GTSE1,HMX3,LAPTM4A,MSH5,MTHFSD,NFYB,NPRL3,ORM1,PVRL3,RNF144B,RPRM,S100A2,SCPEP1,SEPT3,TMSB15A,TP53,TP73,TRMT11,TSPAN1,UBE2T	20	18	Gene Expression, Cell Morphology, Cellular Function and Maintenance
22	ABHD11,ATP13A2,C16orf59,CDC25B,CDKN3,CNRIP1,DEPDC1B,DIRAS2,DUSP3,DUSP6,DUSP9,EPM2A,EYA1,FAM111B,FAM174B,FEZ1,FEZ2,KIF18B,MAPRE1,MARC1,MOXD1,NEIL3,PPFIA2,PPFIA3,PTP4A1,PTPN9,PTPRD,PTPRK,PTPRS,PTPRU,SCGB1D2,SLC22A17,SLITRK3,TMEM132A,UBC	19	16	Post-Translational Modification, Cell Death and Survival, Cell Morphology
23	ACSM3,ADAM33,ADAMTS5,AHR,Alpha catenin,beta-estradiol,CCKBR,CDC45,COL5A2,FZD7,GABRP,GM2A,KRT6A,LRFN5,MATN2,MBD4,NFKBIA,OLFML1,PAX7,PCP4L1,PI3,PMEPA1,Prl2c2 (includes others),RASA3,SEMA3F,SLC14A1,SLC6A20,SPARC,SPRR3,STEAP4,SYCP2,TMC5,TTC39A,ZNF212,ZNF638	19	16	Cell Cycle, Reproductive System Development and Function, Gene Expression
24	ANKRD35,CHP2,CHRNE,CHST2,CHST10,CITED1,DMD,ECT2,ERBB2,GSTM2,GSTP1,HSD17B13,JUN,KCNJ10,MAPK4,MAPK14,MUC4,MUC12,PENK,PER3,PGM5,Pki,PPP1R3C,PRL,PYGM,RAB34,RERGL,RORC,SEMA3D,SERP1,SLC9A2,ST3GAL6,SULT1C3,UPF2,Wfdc18	19	16	Cancer, Cellular Development, Cellular Growth and Proliferation
25	ABR,AGR2,APP,ATP4A,AURKB,CLDN3,Cxcl15,DEDD,DEPTOR,DMKN,FOXI1,KLF4,L3MBTL4,LGALS2,LGR6,LIMD1,LNX1,MEIS2,NUMBL,ORMDL3,PAK6,PLA2,PRSS3,PTCHD1,RAPGEFL1,RGS14,RGS18,SERPINI1,SPEG,STAC,TCEAL2,TLR7,TMEM35,WAC,ZNF750	17	16	Cellular Compromise, Behavior, Auditory and Vestibular System Development and Function
