# Supplementary material for: Identification of a candidate prognostic gene signature by transcriptome analysis of matched pre- and post-treatment prostatic biopsies from patients with advanced prostate cancer
Source: BMC Cancer. 2014 Dec 18;14:977. doi: 10.1186/1471-2407-14-977 (PMC4301544; doi:10.1186/1471-2407-14-977)
Supplement: Supplementary file 8 — Additional file 8: Table S6: Enrichment for differentially expressed genes following docetaxel chemotherapy plus ADT within the KEGG pathway “Cell Cycle”. List of down-regulated genes enriched within the KEGG (Kyoto Encyclopedia of Genes and Genomes) [26] term “Cell Cycle” with at least 2-fold expression and FDR < 0.05. (FC = fold change). (XLSX 41 KB) [file 12885_2014_5118_MOESM8_ESM.xlsx]

## Sheet: Sheet1
Gene Name	Log2 FC	FDR
CDC20	-3.11	0
CCNB2	-2.41	0.0002
TTK	-3.14	0.0012
BUB1B	-3.05	0.0015
CDC45	-4.2	0.0016
E2F1	-2.37	0.0057
CCNB1	-1.9	0.0088
ESPL1	-2.37	0.0118
PTTG1	-1.92	0.0153
CDK1	-2.13	0.0225
CDC25A	-2.05	0.0387
